# Supplementary material for: Pattern-Reversal Visual Evoked Potentials Tests in Persons with Type 2 Diabetes Mellitus with and without Diabetic Retinopathy
Source: Neurol Res Int. 2020 Aug 24;2020:1014857. doi: 10.1155/2020/1014857 (PMC7463399; doi:10.1155/2020/1014857)
Supplement: Supplementary Materials — Supplementary Figure (1): fundoscopic pictures of (a) normal retina, (b) mild NPDR, (c) moderate NPDR, (d) sever NPDR with macular edema, and (e) advance PDR. Supplementary Table (1): the parameters of 60 min PRVEP test of right and left eyes of each group (mean ± SD). Supplementary Table (2): the parameters of 15 min PRVEP test of right and left eyes of each group (mean ± SD). [file 1014857.f1.zip]

Archive with 2 entries (2 files):
- 1014857.f1/Supplementary figure 1.docx
- 1014857.f1/Supplementary Tables 1&2.docx
